# Supplementary material for: Exploring the Prognostic Role of Neurofilaments and SEMA3A in Multiple Sclerosis Progression
Source: Int J Mol Sci. 2025 Sep 8;26(17):8750. doi: 10.3390/ijms26178750 (PMC12429374; doi:10.3390/ijms26178750)
Supplement: Supplementary file 1 [file ijms-26-08750-s001.zip]

Archive with 1 entries (1 files):
- ijms-3796117-supplementary.pdf
